# Supplementary material for: Causal links between serum micronutrients and epilepsy: a Mendelian randomization analysis
Source: Front Neurol. 2024 Jul 15;15:1419289. doi: 10.3389/fneur.2024.1419289 (PMC11284170; doi:10.3389/fneur.2024.1419289)
Supplement: Supplementary file 2 [file Table_1.XLSX]

## Sheet: Table S1
Table S1. Genetic information of serum calcium levels
SNP	effect_allele	other_allele	eaf	beta	se	pval	samplesize	R2	F
rs10800309	G	A	0.68196	0.011014	0.00229634	1.1e-06	400792	5.7395e-05	23.0046
rs10924099	T	C	0.222312	0.012323	0.00256951	1.2e-06	400792	5.73837e-05	23.0001
rs16837047	G	A	0.131961	0.0150687	0.00315819	2.2e-06	400792	5.67978e-05	22.7653
rs165316	G	A	0.197328	-0.0165235	0.00268627	5e-10	400792	9.43941e-05	37.8358
rs12070288	G	C	0.0808168	0.0396675	0.00395442	5.6e-24	400792	0.000251001	100.624
rs11210773	A	G	0.563152	-0.024047	0.0021543	4.2e-31	400792	0.000310782	124.597
rs61770531	C	T	0.0866587	0.032829	0.00379907	3.6e-18	400792	0.000186278	74.6721
rs116123167	A	T	0.0246697	0.0334082	0.00688978	2.1e-06	400792	5.86612e-05	23.5122
rs629301	T	G	0.778039	0.0168942	0.00257022	1.9e-12	400792	0.000107788	43.2048
rs71514236	A	G	0.688052	0.0171024	0.00231648	1.2e-13	400792	0.000135981	54.5073
rs2791553	G	A	0.595574	0.0120018	0.00217266	1.3e-08	400792	7.61302e-05	30.5146
rs760077	T	A	0.605686	-0.0281476	0.0022122	2.4e-36	400792	0.000403775	161.894
rs12568310	T	C	0.348002	-0.0155764	0.002243	1.6e-12	400792	0.000120311	48.2251
rs4394621	A	G	0.817558	-0.0129354	0.00276553	3.5e-06	400792	5.45834e-05	21.8777
rs2075863	A	G	0.405108	-0.0131006	0.00219269	4.5e-10	400792	8.90574e-05	35.6965
rs7556531	T	G	0.681805	0.0116495	0.00229323	6.2e-08	400792	6.43832e-05	25.8058
rs41287288	C	T	0.0245324	0.109746	0.00694884	1.5e-57	400792	0.000621962	249.431
rs17391694	T	C	0.137683	0.017671	0.00310051	2e-08	400792	8.10404e-05	32.4828
rs7546838	G	A	0.645386	0.0173469	0.00226533	3.1e-14	400792	0.000146284	58.6379
rs7538773	A	G	0.61962	0.0179889	0.00220593	4.5e-17	400792	0.000165896	66.5003
rs75834048	C	T	0.0351878	-0.034305	0.00579	6.6e-09	400792	8.75791e-05	35.1039
rs10495249	G	A	0.2789	-0.0206199	0.00238064	4.4e-19	400792	0.000187148	75.0211
rs72697808	A	G	0.163131	0.0195474	0.00289023	1.6e-12	400792	0.000114115	45.7416
rs10919615	T	C	0.755816	0.0219452	0.00248413	1.5e-19	400792	0.000194682	78.042
rs1502359	G	A	0.845127	0.0202772	0.00294934	1.8e-12	400792	0.000117922	47.2677
rs6686670	A	G	0.473372	0.0222484	0.00213921	1.2e-26	400792	0.000269808	108.165
rs4654748	T	C	0.474921	0.0247608	0.00213626	6.1e-23	400792	0.000335086	134.344
rs12069983	A	C	0.312122	0.01094	0.0023008	5e-07	400792	5.6407e-05	22.6087
rs1008529	A	G	0.733752	0.0172863	0.00241634	2.3e-13	400792	0.000127677	51.1783
rs7575118	C	T	0.844556	-0.0152522	0.00294651	2.7e-07	400792	6.68499e-05	26.7946
rs1047891	A	C	0.313233	-0.0122128	0.00235079	2.4e-08	400792	6.73371e-05	26.9899
rs10194882	A	G	0.55235	0.0110809	0.00214776	1.9e-07	400792	6.64096e-05	26.6181
rs420122	G	A	0.366202	0.0203236	0.00221574	1.7e-19	400792	0.000209872	84.1321
rs114033542	A	G	0.0143394	-0.0497135	0.00898027	2e-09	400792	7.64571e-05	30.6456
rs10188442	T	C	0.206485	-0.0160303	0.00263822	2.5e-09	400792	9.2109e-05	36.9198
rs4073398	T	C	0.313079	-0.0197934	0.00230032	4.1e-18	400792	0.000184699	74.0393
rs7586294	C	T	0.533679	-0.0122214	0.00213879	1.4e-08	400792	8.14613e-05	32.6515
rs589967	C	T	0.572388	0.00981258	0.00215893	2.7e-06	400792	5.15404e-05	20.6579
rs72995652	A	C	0.141601	0.0139588	0.00305838	1.4e-06	400792	5.19723e-05	20.831
rs6749633	A	G	0.281474	-0.0105991	0.002371	4.9e-06	400792	4.98579e-05	19.9836
rs2276561	C	G	0.479216	-0.0207349	0.002172	1.8e-22	400792	0.000227335	91.1343
rs116769926	A	C	0.0229821	0.0778326	0.00713998	1.3e-28	400792	0.000296402	118.83
rs1128249	T	G	0.392171	-0.0156993	0.00218534	4.7e-14	400792	0.00012875	51.6084
rs35292974	C	T	0.380094	0.0264976	0.0022098	3.7e-34	400792	0.000358618	143.782
rs968470	C	T	0.391828	-0.0406531	0.00219201	1.4e-79	400792	0.000857454	343.954
rs1260326	C	T	0.598463	-0.0506985	0.00220606	9.59e-122	400792	0.00131603	528.145
rs35821147	G	A	0.105822	0.0155428	0.00347396	4.5e-06	400792	4.99423e-05	20.0174
rs12613807	C	T	0.445127	0.0158636	0.00215016	1.5e-13	400792	0.000135795	54.4327
rs2247935	G	A	0.546783	-0.0129806	0.00214717	1.5e-10	400792	9.11797e-05	36.5472
rs10221903	G	A	0.593736	0.0144456	0.00217394	5.8e-12	400792	0.000110156	44.1544
rs542413	A	G	0.681429	-0.0106153	0.00229302	2.1e-06	400792	5.34696e-05	21.4312
rs62188040	A	C	0.11339	0.0202704	0.00336599	5.6e-10	400792	9.04775e-05	36.2658
rs838705	A	G	0.606457	-0.0422157	0.00218537	9.5e-86	400792	0.000930197	373.161
rs12619647	G	T	0.321665	-0.0183817	0.00232018	3.1e-16	400792	0.000156582	62.7662
rs1354034	C	T	0.600157	-0.0192191	0.00217447	1.4e-18	400792	0.000194875	78.1191
rs2276775	T	C	0.104469	0.0173914	0.00350584	1.2e-07	400792	6.13959e-05	24.6084
rs7612160	A	C	0.341505	0.0220002	0.00224748	1.6e-23	400792	0.000239022	95.8207
rs1440150	C	T	0.447806	0.00954732	0.00214642	4.3e-06	400792	4.9362e-05	19.7848
rs4918	C	G	0.640937	0.0355864	0.0022435	7.5e-60	400792	0.000627371	251.602
rs900400	C	T	0.399525	0.0194628	0.00218042	3e-19	400792	0.000198758	79.6761
rs11928797	A	C	0.116113	0.0193656	0.00332985	2.3e-09	400792	8.43834e-05	33.8229
rs73104468	G	T	0.141123	0.0178443	0.00306372	1.6e-08	400792	8.4634e-05	33.9233
rs1801282	G	C	0.114767	-0.0355864	0.00336805	3.5e-27	400792	0.000278465	111.637
rs7628990	T	G	0.154715	0.0557572	0.00294786	1.8e-83	400792	0.000891829	357.755
rs9837271	T	C	0.577	-0.0113198	0.00215813	7.1e-09	400792	6.86394e-05	27.5119
rs17774982	C	T	0.104849	-0.0262027	0.00347787	2.1e-13	400792	0.000141607	56.7627
rs6441598	G	T	0.398948	0.01047	0.0021931	1.8e-06	400792	5.68634e-05	22.7916
rs113195351	T	C	0.0223408	0.0323205	0.00721755	2e-06	400792	5.00306e-05	20.0528
rs1801725	T	G	0.130648	0.188773	0.00317041	1e-200	400792	0.00876809	3545.25
rs648514	A	G	0.466081	-0.0138191	0.00213638	9.2e-12	400792	0.000104385	41.8408
rs116538984	A	G	0.0247156	0.0509262	0.00685934	1.1e-13	400792	0.000137512	55.1208
rs1568422	T	C	0.0760548	0.0470488	0.004021	4.8e-32	400792	0.000341477	136.907
rs234051	G	A	0.715922	0.0136475	0.00236088	3.2e-09	400792	8.33687e-05	33.4161
rs76553165	T	G	0.10226	-0.018717	0.00353868	4.6e-08	400792	6.97976e-05	27.9761
rs10866425	T	C	0.357432	-0.0119193	0.00224807	1e-07	400792	7.01346e-05	28.1112
rs12508248	G	T	0.585517	-0.0120957	0.00217321	8.3e-09	400792	7.72869e-05	30.9782
rs2699426	C	T	0.421806	0.0303235	0.00217981	4.4e-44	400792	0.000482606	193.517
rs10012438	G	A	0.0806658	-0.0237158	0.00393003	1.8e-09	400792	9.08501e-05	36.4151
rs17035642	A	G	0.0874523	0.0207435	0.00379323	3.4e-09	400792	7.46095e-05	29.905
rs77849807	G	A	0.0156338	0.0478143	0.00865757	7.8e-09	400792	7.60977e-05	30.5015
rs2075096	T	C	0.694659	0.0143742	0.00233215	2.8e-10	400792	9.47751e-05	37.9885
rs4864709	C	T	0.370378	0.0132545	0.00221868	2.7e-09	400792	8.90389e-05	35.6891
rs1229984	C	T	0.970232	0.0372191	0.00688256	8.6e-09	400792	7.29594e-05	29.2435
rs72649167	A	G	0.0255081	-0.030852	0.00680112	2e-06	400792	5.1341e-05	20.578
rs17612547	C	T	0.183545	0.0122553	0.0027664	4.5e-06	400792	4.89641e-05	19.6253
rs62344676	G	C	0.0606207	0.0249722	0.00448699	6e-08	400792	7.72771e-05	30.9743
rs6824722	G	A	0.266978	0.0110695	0.00241963	3.1e-06	400792	5.22175e-05	20.9294
rs6841258	T	C	0.167622	-0.0421757	0.00286295	2.8e-52	400792	0.000541181	217.018
rs111739466	A	G	0.048392	0.0244452	0.00499506	2.4e-07	400792	5.97531e-05	23.9499
rs13107325	T	C	0.0749088	-0.0619499	0.00413004	3e-52	400792	0.000561061	224.994
rs7688952	A	C	0.362049	0.01418	0.00222554	3.2e-10	400792	0.000101279	40.5956
rs12642236	T	C	0.397566	-0.00997121	0.00219004	2.8e-06	400792	5.1719e-05	20.7295
rs4691380	T	C	0.325424	-0.0110104	0.00228375	8.2e-07	400792	5.79916e-05	23.2438
rs7707023	C	T	0.643451	0.0110393	0.00223897	1.5e-06	400792	6.06514e-05	24.31
rs36694	A	C	0.741717	0.0119196	0.00244712	3.6e-07	400792	5.91927e-05	23.7252
rs4705835	C	T	0.807017	0.015578	0.00271903	2.9e-09	400792	8.18919e-05	32.8241
rs6884621	A	G	0.321645	0.0194899	0.00229266	5.7e-20	400792	0.000180278	72.2666
rs1058337	G	T	0.204195	-0.0123188	0.00267305	3e-07	400792	5.29884e-05	21.2383
rs111686785	G	A	0.0321321	-0.0376044	0.00607986	8.5e-10	400792	9.54398e-05	38.255
rs6881051	A	G	0.366276	0.0104055	0.00222252	3e-06	400792	5.4688e-05	21.9196
rs11746292	G	T	0.219728	0.0128374	0.00259137	7.1e-08	400792	6.12279e-05	24.541
rs3797340	G	C	0.204058	-0.0144629	0.00266343	1.3e-08	400792	7.3566e-05	29.4867
rs34592828	A	G	0.0446633	-0.0280912	0.0052194	2.6e-08	400792	7.22685e-05	28.9666
rs3045	C	T	0.0999786	0.0175441	0.00357983	3.3e-07	400792	5.99228e-05	24.0179
rs4311394	G	A	0.252693	0.0130629	0.00246651	5.4e-08	400792	6.99784e-05	28.0486
rs7722186	A	G	0.410984	0.0134101	0.00217756	2.1e-09	400792	9.46158e-05	37.9247
rs56235845	G	T	0.331466	0.0186073	0.00229034	9.3e-17	400792	0.000164656	66.0031
rs35096828	C	T	0.278729	-0.0238802	0.00238968	5e-24	400792	0.000249097	99.8606
rs2968012	A	C	0.557968	0.00992296	0.0021586	3.1e-06	400792	5.27225e-05	21.1318
rs13198716	T	C	0.108706	0.0309277	0.00709526	4.2e-06	400792	4.74044e-05	19.0001
rs13203469	A	C	0.599212	-0.0169054	0.00218611	2.7e-15	400792	0.000149184	59.8005
rs12212449	T	C	0.60602	-0.0290903	0.00219175	7e-43	400792	0.000439344	176.162
rs55772024	A	G	0.244354	-0.0147914	0.00249474	1.5e-09	400792	8.77023e-05	35.1533
rs1334576	A	G	0.422152	-0.0109195	0.00217792	4e-07	400792	6.27156e-05	25.1373
rs2076258	T	C	0.361344	-0.0108072	0.00224866	5e-07	400792	5.76282e-05	23.0981
rs4712524	G	A	0.311619	0.0107204	0.0023157	9.5e-07	400792	5.34706e-05	21.4316
rs2296339	T	C	0.504698	0.0110543	0.00217401	1.2e-07	400792	6.45048e-05	25.8546
rs7742369	G	A	0.175284	0.0464174	0.00281723	8.4e-62	400792	0.000676868	271.466
rs9321013	A	G	0.309987	-0.0218998	0.0023186	3e-23	400792	0.000222542	89.2127
rs7743308	T	C	0.490157	-0.0166167	0.00214392	1.9e-15	400792	0.000149861	60.0717
rs9390698	A	G	0.465388	0.0117158	0.00215077	2.3e-07	400792	7.40295e-05	29.6725
rs11969759	T	C	0.0589799	-0.0316631	0.00529948	1.2e-09	400792	8.906e-05	35.6975
rs195521	C	T	0.404021	-0.0141692	0.00218357	1.5e-11	400792	0.000105049	42.107
rs568690	A	G	0.630855	-0.0114862	0.00222219	9.3e-07	400792	6.66565e-05	26.717
rs6909201	G	A	0.516583	-0.0404906	0.0021428	8e-81	400792	0.000890101	357.061
rs555754	A	G	0.467994	-0.0114788	0.0021559	1.8e-08	400792	7.07271e-05	28.3487
rs62441844	T	C	0.205253	0.0129424	0.00265349	3.8e-07	400792	5.9354e-05	23.7899
rs9473932	A	G	0.283738	-0.0111178	0.00237749	1e-06	400792	5.45579e-05	21.8675
rs3801964	C	T	0.228568	-0.0203101	0.00259526	1.2e-14	400792	0.000152784	61.2435
rs10224002	G	A	0.288854	0.018613	0.00235942	2.8e-16	400792	0.000155251	62.2329
rs79274199	G	C	0.0282713	-0.0333162	0.00646411	7.6e-08	400792	6.62744e-05	26.5639
rs34372369	A	G	0.0501355	0.0412127	0.00501636	2.8e-17	400792	0.000168381	67.4967
rs741068	C	T	0.653117	-0.0152767	0.00226912	6.4e-12	400792	0.000113077	45.3254
rs42039	T	C	0.243848	-0.0190297	0.00249859	1e-15	400792	0.000144708	58.0058
rs62621812	A	G	0.0216893	0.0403907	0.00739997	2.7e-08	400792	7.43278e-05	29.7921
rs9530	G	A	0.550328	-0.0299062	0.00215521	5.2e-46	400792	0.000480193	192.549
rs6950388	A	G	0.795952	0.0124604	0.00266036	1.3e-06	400792	5.47319e-05	21.9372
rs79512403	G	T	0.0795207	0.0217236	0.0039628	3.1e-08	400792	7.49735e-05	30.0509
rs4719841	G	A	0.406391	0.0112212	0.00217946	1.2e-06	400792	6.61353e-05	26.5081
rs5745687	T	C	0.0657312	0.0237558	0.00434633	1.1e-08	400792	7.4532e-05	29.8739
rs848486	A	G	0.577636	0.021748	0.00218182	7.4e-24	400792	0.000247842	99.357
rs800708	G	T	0.782177	-0.0205259	0.00259421	9.5e-15	400792	0.000156173	62.6025
rs36104352	C	A	0.120396	0.0278578	0.00329167	5.6e-18	400792	0.000178675	71.6241
rs605422	A	C	0.0410647	-0.02393	0.00539838	3.6e-06	400792	4.90251e-05	19.6497
rs6982502	T	C	0.519581	-0.0123184	0.00214665	1.5e-09	400792	8.21545e-05	32.9294
rs3132874	A	C	0.135233	0.018734	0.00313627	1.7e-10	400792	8.90177e-05	35.6806
rs4841132	G	A	0.908772	0.0665323	0.00395705	2.5e-65	400792	0.00070485	282.696
rs6993770	T	A	0.287056	-0.0210724	0.00236788	2.4e-20	400792	0.000197562	79.1966
rs2306645	C	T	0.548841	-0.0152715	0.00218431	5.1e-13	400792	0.000121945	48.8802
rs896854	C	T	0.511634	-0.010866	0.00214457	1.8e-07	400792	6.4049e-05	25.6718
rs3780126	A	G	0.37575	-0.0165637	0.00221168	1.7e-13	400792	0.000139923	56.0877
rs4647903	A	C	0.228223	0.0211154	0.00255168	3.4e-17	400792	0.000170826	68.4769
rs1705690	T	C	0.395062	-0.0106466	0.00219161	2.8e-06	400792	5.88777e-05	23.599
rs4840342	C	G	0.119685	-0.021405	0.00334857	1.1e-10	400792	0.000101941	40.8611
rs7005613	T	C	0.401081	0.0142398	0.00218609	4.6e-11	400792	0.000105854	42.4297
rs1044730	T	C	0.212818	0.012946	0.00261743	1.1e-07	400792	6.10345e-05	24.4635
rs3176290	A	G	0.504407	0.0120569	0.00220779	2.6e-08	400792	7.44054e-05	29.8232
rs62508470	T	C	0.252442	0.0151184	0.00246701	1.2e-09	400792	9.36936e-05	37.555
rs10866916	C	T	0.390456	0.0152338	0.00223429	1.7e-11	400792	0.000115976	46.4874
rs433402	G	A	0.267451	0.0123547	0.00242269	6.6e-08	400792	6.48816e-05	26.0056
rs871737	C	A	0.438504	-0.0113017	0.00215804	3.6e-07	400792	6.84258e-05	27.4262
rs45581632	T	A	0.0170248	-0.0412516	0.00883821	1.9e-06	400792	5.43513e-05	21.7847
rs12341814	A	G	0.0600317	-0.0601254	0.00453117	5.1e-42	400792	0.000439122	176.073
rs10993068	T	C	0.390746	0.0184585	0.00219571	2e-17	400792	0.000176298	70.6709
rs883951	G	A	0.26051	0.0248197	0.00244325	3.7e-25	400792	0.000257411	103.194
rs1412829	G	A	0.421904	-0.012467	0.00217309	2.3e-09	400792	8.21134e-05	32.9129
rs35714990	T	C	0.230099	0.0332694	0.00254478	5.2e-39	400792	0.00042627	170.918
rs1887772	A	C	0.777969	-0.0328583	0.00257484	1.5e-39	400792	0.000406157	162.85
rs1982151	G	A	0.740354	-0.0115527	0.00246983	2.2e-07	400792	5.45871e-05	21.8792
rs10816035	G	C	0.780821	-0.0207064	0.00259277	3.5e-16	400792	0.000159108	63.7792
rs77556451	G	T	0.102502	-0.0189842	0.0035331	5.1e-08	400792	7.20315e-05	28.8716
rs4962237	T	C	0.0745166	0.0307642	0.00424694	1e-12	400792	0.000130907	52.4731
rs67118370	A	G	0.220537	-0.0126919	0.00258317	3.6e-07	400792	6.02285e-05	24.1404
rs385893	C	T	0.522858	0.0108557	0.00214894	3.1e-07	400792	6.36679e-05	25.5191
rs13285323	A	G	0.250252	-0.0117243	0.00247305	1.6e-06	400792	5.60744e-05	22.4753
rs10968013	C	G	0.298039	0.0118535	0.00234268	1.8e-07	400792	6.38735e-05	25.6015
rs11144134	C	T	0.084003	-0.0341426	0.00386675	4.6e-20	400792	0.00019449	77.9648
rs10491003	T	C	0.0918836	0.0688329	0.00370609	1.4e-79	400792	0.000859939	344.952
rs1262217	A	G	0.825555	0.0236568	0.00282225	4.1e-17	400792	0.000175277	70.2617
rs4919418	C	A	0.397611	-0.0102404	0.00218458	3.9e-06	400792	5.4822e-05	21.9733
rs7085854	C	T	0.2129	0.0166044	0.00261968	2.1e-10	400792	0.000100228	40.1742
rs477461	G	A	0.138544	-0.0317758	0.00310946	4.1e-25	400792	0.00026049	104.429
rs2274224	C	G	0.432802	-0.018681	0.00217679	4.8e-17	400792	0.000183725	73.6487
rs1061134	A	G	0.0933029	-0.0260471	0.00374819	1.4e-12	400792	0.000120477	48.2918
rs2060560	T	C	0.364789	0.010252	0.00222578	4.8e-06	400792	5.29311e-05	21.2154
rs7094402	G	A	0.088597	-0.0425698	0.0037644	1.5e-31	400792	0.000318973	127.882
rs7900404	A	G	0.159071	-0.0264955	0.00292714	5.1e-20	400792	0.000204385	81.9323
rs6583833	T	C	0.509653	-0.0153235	0.00216472	7.6e-13	400792	0.000125008	50.1084
rs2479114	T	C	0.243499	0.0192432	0.00249174	2.1e-14	400792	0.000148787	59.6413
rs9414820	C	A	0.858461	-0.0175671	0.0030668	2e-08	400792	8.18605e-05	32.8116
rs10761756	T	C	0.473543	-0.0144864	0.00214665	3.7e-12	400792	0.000113614	45.5403
rs1034258	G	A	0.252321	-0.0209217	0.00246789	1.3e-18	400792	0.000179286	71.8688
rs1250600	G	T	0.645343	0.0210931	0.0022422	1.4e-20	400792	0.000220758	88.4973
rs2930796	G	A	0.238136	-0.016751	0.00251241	2e-11	400792	0.0001109	44.4527
rs10886424	A	G	0.507404	-0.0137147	0.00214096	1.6e-10	400792	0.000102375	41.0349
rs694	T	C	0.623822	0.0312105	0.0022178	3.2e-45	400792	0.000493882	198.041
rs755555	T	C	0.31928	-0.0208604	0.00230642	4.2e-21	400792	0.000204061	81.8024
rs4754834	T	G	0.650754	0.0123217	0.00224713	1.1e-07	400792	7.50124e-05	30.0665
rs174549	A	G	0.308906	-0.013609	0.00231689	7.1e-10	400792	8.60766e-05	34.5016
rs4756195	G	A	0.706841	-0.0138464	0.00238102	5.6e-10	400792	8.43708e-05	33.8178
rs561830	T	C	0.240571	-0.0200566	0.00257532	8.6e-15	400792	0.00015131	60.6527
rs3909725	A	G	0.834502	0.0177656	0.00288245	1e-09	400792	9.47711e-05	37.9869
rs2273121	A	G	0.256163	0.0120381	0.00245403	3.1e-06	400792	6.00359e-05	24.0632
rs1024276	A	G	0.479533	0.0126203	0.0021421	5.4e-09	400792	8.65971e-05	34.7102
rs2923089	T	C	0.473025	0.00958436	0.00214533	2.6e-06	400792	4.97963e-05	19.9589
rs2060982	A	G	0.546009	0.0187151	0.0021518	1.5e-18	400792	0.000188703	75.6447
rs73632737	C	G	0.0733602	-0.0625475	0.00410344	6.5e-55	400792	0.000579366	232.339
rs11217801	G	A	0.100501	-0.0174035	0.00356308	1.3e-06	400792	5.9522e-05	23.8572
rs302647	G	C	0.303066	-0.0207046	0.00233584	1.2e-19	400792	0.000195994	78.5679
rs7115200	G	T	0.438943	-0.0135782	0.00215857	1.2e-10	400792	9.87166e-05	39.5685
rs4980661	A	G	0.528295	0.0107107	0.00214352	3.6e-07	400792	6.22923e-05	24.9677
rs11042906	T	C	0.28739	-0.0113267	0.00236401	1.5e-06	400792	5.72749e-05	22.9565
rs2583435	C	T	0.291761	-0.0267611	0.00235547	4.5e-31	400792	0.000321954	129.078
rs3925584	C	T	0.454894	0.00959721	0.00214648	1.9e-06	400792	4.98765e-05	19.991
rs4842502	A	G	0.721656	-0.0179695	0.00238395	1.9e-13	400792	0.000141742	56.8166
rs10876556	A	G	0.533164	0.0109886	0.00214726	1.6e-06	400792	6.53383e-05	26.1887
rs1042725	T	C	0.494143	0.0117553	0.0021445	5.2e-08	400792	7.49659e-05	30.0478
rs74758151	G	A	0.0718895	-0.0256004	0.00415211	1.7e-10	400792	9.48409e-05	38.0149
rs17884869	A	G	0.0246719	-0.109364	0.00705011	4.7e-54	400792	0.000600036	240.633
rs61955225	C	A	0.0220339	0.0408127	0.00729209	1.7e-08	400792	7.81508e-05	31.3245
rs117213754	A	G	0.0148597	0.0957688	0.00885262	5e-28	400792	0.000291916	117.031
rs7978353	G	A	0.40163	0.0100537	0.00219837	6.1e-07	400792	5.21805e-05	20.9145
rs117113238	A	G	0.0865358	-0.025779	0.00381666	2.8e-12	400792	0.000113814	45.6208
rs3013	C	G	0.32264	-0.0279585	0.00230707	1.9e-35	400792	0.000366293	146.86
rs4766497	C	T	0.611858	0.0152102	0.00219821	7.1e-13	400792	0.000119443	47.8773
rs74058603	G	T	0.0633548	0.025168	0.00440798	4e-09	400792	8.13324e-05	32.5999
rs61938827	A	C	0.465583	-0.0105671	0.00216569	1e-06	400792	5.93983e-05	23.8077
rs76191003	T	C	0.0678612	0.0247272	0.00425553	3.1e-09	400792	8.42339e-05	33.763
rs775246	C	A	0.282676	-0.0171276	0.00239833	1.7e-12	400792	0.000127233	51.0003
rs2305293	T	C	0.0672034	0.0201094	0.00433636	7.6e-07	400792	5.36544e-05	21.5053
rs7328352	G	A	0.151568	-0.0347899	0.00298907	3.8e-31	400792	0.000337885	135.467
rs1041637	T	G	0.71963	-0.0189059	0.00238889	5.4e-16	400792	0.000156248	62.6326
rs73167313	T	C	0.274622	-0.0172137	0.00241374	1.4e-12	400792	0.00012688	50.8587
rs16975492	T	C	0.364146	0.0105735	0.0022457	2.6e-06	400792	5.53084e-05	22.1683
rs1023230	T	C	0.854062	-0.0189121	0.00303856	3.4e-10	400792	9.66458e-05	38.7384
rs34505073	A	G	0.0220221	-0.0425727	0.00732088	1.8e-09	400792	8.43685e-05	33.8169
rs1275745	G	C	0.105231	0.0159326	0.00349351	4.1e-06	400792	5.18929e-05	20.7992
rs28929474	T	C	0.0197071	0.132356	0.00775195	4.2e-66	400792	0.000726826	291.517
rs10151805	C	T	0.24434	-0.0184737	0.00250063	1e-13	400792	0.000136154	54.5766
rs12881815	A	G	0.0576813	0.0284183	0.00468035	1.6e-10	400792	9.19773e-05	36.867
rs17580	A	T	0.048217	0.052327	0.00510909	4.4e-25	400792	0.000261657	104.897
rs13379416	T	C	0.144303	0.0173324	0.00305636	1e-08	400792	8.02333e-05	32.1593
rs399535	T	C	0.137073	-0.0182294	0.00315622	6.6e-09	400792	8.32252e-05	33.3586
rs2145031	C	A	0.269984	-0.0111355	0.00246352	1.9e-06	400792	5.0976e-05	20.4317
rs434943	A	G	0.336777	-0.0112204	0.00227254	1.6e-06	400792	6.08202e-05	24.3776
rs7156256	A	C	0.893944	-0.0283674	0.00348362	1.3e-16	400792	0.000165419	66.3094
rs3762159	C	T	0.8813	0.0302043	0.00382663	4.6e-15	400792	0.000155424	62.3021
rs1043542	G	A	0.611138	-0.0154506	0.00221924	2.9e-12	400792	0.000120923	48.4708
rs8208	A	G	0.710068	-0.0136488	0.00238546	5.7e-09	400792	8.16752e-05	32.7373
rs55707100	T	C	0.0256629	0.0921357	0.00680865	1.2e-42	400792	0.000456685	183.118
rs4775935	G	T	0.648728	-0.020424	0.00224648	1.2e-20	400792	0.00020619	82.656
rs11639133	G	T	0.641086	0.0113823	0.00223589	1.1e-07	400792	6.46565e-05	25.9153
rs339969	A	C	0.613972	0.0152143	0.00220142	4.5e-12	400792	0.000119159	47.7635
rs11629846	G	A	0.331221	-0.0152597	0.00227674	2e-11	400792	0.000112072	44.9224
rs2415037	A	G	0.370557	-0.023809	0.00221666	4.4e-27	400792	0.000287766	115.367
rs2290573	A	G	0.555442	0.0110352	0.00218275	2.6e-07	400792	6.37684e-05	25.5594
rs62068713	T	C	0.18059	0.0220195	0.00278915	4e-16	400792	0.000155484	62.326
rs2000999	A	G	0.172316	0.0161592	0.00292558	3.1e-08	400792	7.61138e-05	30.508
rs2255437	G	A	0.527018	-0.0114394	0.00215014	6.1e-08	400792	7.06193e-05	28.3055
rs9302659	G	A	0.294941	-0.0187657	0.00235577	1.1e-16	400792	0.000158298	63.4544
rs62053234	T	G	0.205537	0.0197121	0.00265208	6.6e-14	400792	0.00013782	55.2447
rs12443971	G	A	0.398183	-0.0105594	0.00218881	4.7e-06	400792	5.80655e-05	23.2734
rs7203972	A	C	0.682191	0.0143041	0.00230497	3.6e-11	400792	9.60793e-05	38.5113
rs186939	C	G	0.70626	-0.0124286	0.00235398	9.5e-08	400792	6.95488e-05	27.8764
rs8063	G	A	0.696667	-0.0131591	0.00236592	2.8e-08	400792	7.71791e-05	30.935
rs41278174	A	G	0.0268638	0.0484496	0.00676768	2.5e-12	400792	0.000127857	51.2506
rs904800	G	A	0.424103	-0.0300075	0.00216859	7e-46	400792	0.000477505	191.471
rs11078709	C	T	0.187834	0.0151189	0.00278739	1e-08	400792	7.33997e-05	29.42
rs77542162	G	A	0.0226623	-0.0969045	0.00734996	4.3e-41	400792	0.000433521	173.826
rs2909210	T	G	0.48686	0.0143342	0.00214082	1.2e-11	400792	0.000111846	44.8316
rs12940014	C	T	0.523877	-0.0137624	0.00214096	9.6e-11	400792	0.000103088	41.3208
rs10491129	G	T	0.253977	0.0262891	0.00246175	2.2e-27	400792	0.00028446	114.041
rs4793217	A	G	0.319988	0.0121579	0.00232413	5.3e-08	400792	6.82728e-05	27.3649
rs218690	C	T	0.182422	0.015341	0.00277391	3.3e-08	400792	7.63081e-05	30.5858
rs9907379	C	T	0.785261	-0.0244752	0.00264941	4e-21	400792	0.000212884	85.3399
rs1477141	G	T	0.4934	-0.0114266	0.00214252	1.3e-08	400792	7.09634e-05	28.4434
rs713101	G	A	0.560679	0.0101238	0.00217373	2.7e-06	400792	5.4117e-05	21.6907
rs228769	C	G	0.793881	-0.0169609	0.00264402	5.3e-11	400792	0.000102661	41.1497
rs1509123	T	C	0.0623386	-0.0283396	0.00447278	1.1e-10	400792	0.000100154	40.1449
rs11078597	C	T	0.186207	0.0528937	0.0027492	1.8e-85	400792	0.000922731	370.163
rs2232486	C	T	0.744395	-0.0157776	0.00247294	6.5e-11	400792	0.000101553	40.7054
rs59917700	T	C	0.171483	-0.0198555	0.00284217	1.3e-12	400792	0.000121756	48.8044
rs28444870	T	G	0.284901	0.0168859	0.00237741	2.3e-12	400792	0.000125854	50.4473
rs685791	T	G	0.566509	0.0129329	0.00216448	4.4e-09	400792	8.90691e-05	35.7012
rs1672991	G	A	0.930301	0.0764711	0.00430701	1.1e-74	400792	0.000785927	315.24
rs34722	A	C	0.609555	-0.0104574	0.00219571	4.3e-06	400792	5.65918e-05	22.6827
rs17704752	C	T	0.0405218	-0.0264398	0.00554554	1.6e-06	400792	5.67133e-05	22.7314
rs1868940	A	C	0.181411	0.020596	0.00278059	1.5e-13	400792	0.000136872	54.8643
rs2304130	G	A	0.0829315	0.028098	0.00399048	2e-12	400792	0.000123688	49.5791
rs73030989	T	C	0.0209296	-0.073431	0.00837022	8.5e-20	400792	0.000191992	76.9632
rs3803915	A	C	0.125606	0.0228324	0.003238	4.7e-13	400792	0.000124044	49.7218
rs3746069	T	C	0.190703	-0.0436455	0.00276532	1.1e-57	400792	0.000621154	249.107
rs35385804	T	C	0.203316	0.0137196	0.00270797	3.1e-07	400792	6.40396e-05	25.6681
rs10419198	T	C	0.252177	-0.0299707	0.00246762	5.1e-34	400792	0.000367924	147.515
rs35699176	A	G	0.0524955	0.0314245	0.00493733	4.3e-11	400792	0.000101062	40.5089
rs11554159	A	G	0.267572	0.014988	0.00245937	6.3e-10	400792	9.26574e-05	37.1396
rs73078112	T	C	0.0267043	0.0533554	0.00669608	1.4e-15	400792	0.00015839	63.4912
rs6136489	G	T	0.333479	-0.0111322	0.00227426	1.1e-06	400792	5.97774e-05	23.9596
rs761566	T	G	0.86664	-0.0359523	0.00315222	2.3e-30	400792	0.000324459	130.082
rs41278228	A	G	0.169654	0.0139114	0.00293293	1.2e-06	400792	5.613e-05	22.4976
rs17217119	G	A	0.19623	-0.0573841	0.00270149	1.9e-105	400792	0.00112452	451.205
rs8123293	G	A	0.112947	0.0240288	0.00338855	1.1e-13	400792	0.000125448	50.2845
rs6124323	A	G	0.47747	0.0140926	0.00215601	3e-12	400792	0.00010659	42.7247
rs4812772	C	T	0.730994	0.0111619	0.00242176	9.2e-07	400792	5.29995e-05	21.2428
rs71329093	G	A	0.0538039	-0.0254714	0.00476947	8.5e-08	400792	7.11566e-05	28.5209
rs6517237	C	T	0.361927	-0.0160582	0.00223394	8.1e-14	400792	0.000128907	51.6712
rs170183	A	G	0.535894	-0.0111576	0.00215381	6e-08	400792	6.69543e-05	26.8364
rs5994293	T	G	0.43738	0.014041	0.00217589	8.9e-11	400792	0.000103886	41.6409
rs11806	G	A	0.338922	0.0121765	0.00226825	3.5e-08	400792	7.18973e-05	28.8178
rs6002910	T	C	0.209538	0.016012	0.00264134	3.1e-10	400792	9.16819e-05	36.7486
rs2006092	G	A	0.355631	0.0189695	0.00224549	1.1e-17	400792	0.00017803	71.3653

## Sheet: Table S2
Table S2. Genetic information of serum iron levels
SNP	effect_allele	other_allele	eaf	beta	se	pval	samplesize	R2	F
rs17257441	T	C	0.126337	-0.037713	0.0082347	4.7e-06	64979	0.000322681	20.9736
rs155599	C	T	0.705232	0.0302901	0.00594077	3.4e-07	64979	0.000399916	25.9958
rs115064104	T	C	0.007444	0.151269	0.0327424	3.8e-06	64979	0.00032837	21.3435
rs2647238	C	T	0.587057	-0.0254293	0.00548898	3.6e-06	64979	0.000330194	21.4621
rs148244439	T	C	0.05238	0.0591791	0.0122191	1.3e-06	64979	0.000360851	23.4555
rs799443	A	T	0.669263	-0.0300914	0.00573687	1.6e-07	64979	0.000423231	27.512
rs56256289	T	C	0.187345	0.0325776	0.00689983	2.3e-06	64979	0.000342957	22.2919
rs6463742	C	T	0.483906	0.0261434	0.00555803	2.6e-06	64979	0.000340378	22.1243
rs9297943	G	T	0.64236	0.0265312	0.00562917	2.4e-06	64979	0.000341746	22.2132
rs1370102	A	C	0.430564	-0.0252135	0.00545817	3.8e-06	64979	0.000328289	21.3382
rs118189684	C	T	0.055045	0.0593252	0.0120713	8.9e-07	64979	0.000371566	24.1522
rs114738685	T	C	0.056454	0.0553606	0.0117311	2.4e-06	64979	0.000342612	22.2695
rs116863411	T	A	0.018475	-0.0946561	0.0204154	3.5e-06	64979	0.000330723	21.4965
rs150479966	C	G	0.007717	0.170181	0.0336231	4.2e-07	64979	0.000394096	25.6173

## Sheet: Table S3
Table S3. Genetic information of serum znic levels
SNP	effect_allele	other_allele	eaf	beta	se	pval	samplesize	R2	F
rs10931753	C	G	NA	-0.129	0.028	4.94e-06	2603	0.00808839	21.2095
rs4333127	A	G	NA	0.218	0.047	3e-06	2603	0.00819725	21.4973
rs11763353	G	A	NA	-0.192	0.039	6.9e-07	2603	0.00922516	24.2181
rs1532423	G	A	NA	-0.178	0.026	6.4e-12	2603	0.0176876	46.8338
rs11232535	C	T	NA	0.325	0.065	6.73e-07	2603	0.00951294	24.9808
rs7148590	A	G	NA	-0.14	0.026	1.37e-07	2603	0.011016	28.9718
rs10484100	G	A	NA	-0.209	0.045	3.3e-06	2603	0.00821882	21.5543
rs2120019	C	T	NA	-0.287	0.033	1.55e-18	2603	0.0282372	75.5792

## Sheet: Table S4
Table S4. Genetic information of serum selenium levels
SNP	effect_allele	other_allele	eaf	beta	se	pval	samplesize	R2	F
rs4950779	C	T	NA	2603	0.673	0.132	3.16e-07	0.00988764	25.9746
rs10023369	A	G	NA	2603	-0.144	0.029	4.42e-07	0.0093834	24.6374
rs7700970	T	C	NA	2603	0.265	0.037	7.17e-13	0.0193259	51.2572
rs11779526	T	A	NA	2603	0.153	0.032	1.68e-06	0.00870585	22.8428
rs7163368	C	T	NA	2603	0.158	0.034	4e-06	0.008228	21.5786
rs3785832	C	T	NA	2603	-0.146	0.031	1.82e-06	0.00844935	22.164

## Sheet: Table S5
Table S5. Genetic information of serum copper levels
SNP	effect_allele	other_allele	eaf	beta	se	pval	samplesize	R2	F
rs2769264	G	T	NA	0.313	0.034	2.63e-20	2603	0.0315313	84.6832
rs1175550	G	A	NA	0.198	0.032	5.03e-10	2603	0.0144949	38.2557
rs10014072	G	A	NA	-0.164	0.034	1.13e-06	2603	0.00885913	23.2486
rs12153606	T	G	NA	-0.159	0.034	2.5e-06	2603	0.00833161	21.8526
rs3857536	T	C	NA	-0.129	0.028	4.08e-06	2603	0.00808839	21.2095
rs12582659	C	T	NA	1.262	0.27	2.86e-06	2603	0.00832314	21.8302

## Sheet: Table S6
Table S6. Genetic information of serum magnesium levels
SNP	effect_allele	other_allele	eaf	beta	se	pval	samplesize	R2	F
rs2745938	T	G	0.647485	0.0269243	0.00561835	1.6e-06	64979	0.000353301	22.9645
rs116740989	A	C	0.012118	0.117547	0.0250756	2.8e-06	64979	0.000338065	21.9739
rs114575778	A	G	0.010278	-0.145164	0.0274331	1.2e-07	64979	0.000430733	27.9998
rs140205161	G	A	0.007247	0.162252	0.0352098	4.1e-06	64979	0.000326692	21.2344
rs116028267	G	C	0.037774	-0.0666131	0.014422	3.9e-06	64979	0.000328211	21.3331
rs4535437	G	A	0.245133	0.0302082	0.00623112	1.2e-06	64979	0.000361566	23.502
rs114989460	C	T	0.018108	0.0957603	0.0208955	4.6e-06	64979	0.000323111	21.0016
rs144862520	T	C	0.041085	-0.0703248	0.0153669	4.7e-06	64979	0.000322204	20.9426
rs77126457	A	G	0.01442	0.114984	0.0227843	4.5e-07	64979	0.000391796	25.4677
rs76330086	T	C	0.014805	-0.101588	0.0221236	4.4e-06	64979	0.000324384	21.0843
rs7022555	T	C	0.011648	-0.120695	0.025269	1.8e-06	64979	0.000350976	22.8134
rs1247081	T	G	0.507657	0.0256696	0.00536614	1.7e-06	64979	0.000352037	22.8824
rs116979507	T	C	0.038674	0.063628	0.0138895	4.6e-06	64979	0.000322857	20.985
rs573905	G	A	0.547365	0.0275402	0.00538992	3.2e-07	64979	0.000401626	26.107
rs147150587	A	G	0.01026	0.128307	0.0276315	3.4e-06	64979	0.000331722	21.5615
rs7339029	T	G	0.134142	0.0362754	0.00792269	4.7e-06	64979	0.000322527	20.9636
rs146963873	A	T	0.007919	-0.16778	0.0329752	3.6e-07	64979	0.000398253	25.8876
rs1559583	C	T	0.784627	-0.0303381	0.00654176	3.5e-06	64979	0.00033088	21.5067
rs111419911	G	A	0.309961	-0.0292815	0.00587917	6.3e-07	64979	0.000381607	24.8051

## Sheet: Table S7
Table S7. Genetic information of serum potassium levels
SNP	effect_allele	other_allele	eaf	beta	se	pval	samplesize	R2	F
rs2745938	T	G	0.647485	0.0261087	0.00566968	4.1e-06	64979	0.000326241	21.2051
rs3772928	C	T	0.575413	-0.0265481	0.00551354	1.5e-06	64979	0.000356679	23.1842
rs114300683	A	G	0.011896	-0.114807	0.0248968	4e-06	64979	0.000327141	21.2636
rs148244439	T	C	0.05238	0.0566213	0.0122646	3.9e-06	64979	0.000327897	21.3128
rs145857065	C	T	0.029938	-0.0828746	0.0172848	1.6e-06	64979	0.000353661	22.988
rs77126457	A	G	0.01442	0.105123	0.0229918	4.8e-06	64979	0.000321615	20.9043
rs35579431	T	C	0.265517	0.0291435	0.00612595	2e-06	64979	0.000348187	22.632
rs7040926	C	T	0.065112	-0.0510548	0.0111197	4.4e-06	64979	0.00032432	21.0801
rs10764330	G	A	0.699138	0.0278001	0.00591821	2.6e-06	64979	0.000339462	22.0647
rs12412051	C	G	0.034366	0.072528	0.0149208	1.2e-06	64979	0.000363493	23.6273
rs1360913	T	A	0.576754	0.0277716	0.00550061	4.4e-07	64979	0.000392136	25.4898
rs361294	C	A	0.691303	-0.0282084	0.00592974	2e-06	64979	0.000348146	22.6294
rs7479680	C	A	0.144251	-0.0380825	0.00775317	9e-07	64979	0.000371157	24.1256
rs12296227	T	G	0.267093	0.0284413	0.00615091	3.8e-06	64979	0.000328931	21.38
rs77824658	G	A	0.089995	0.0438189	0.00954414	4.4e-06	64979	0.000324291	21.0783
rs146963873	A	T	0.007919	-0.153494	0.0332741	4e-06	64979	0.000327382	21.2793

## Sheet: Table S8
Table S8. Genetic information of serum folate levels
SNP	effect_allele	other_allele	eaf	beta	se	pval	samplesize	R2	F
rs57185514	G	A	0.008126	-0.138679	0.0301895	4.4e-06	64979	0.000324635	21.1007
rs78074774	T	C	0.044671	0.0601471	0.0131667	4.9e-06	64979	0.000321043	20.8671
rs139588363	C	T	0.058137	0.05368	0.0116503	4.1e-06	64979	0.000326615	21.2294
rs3772928	C	T	0.575413	-0.0272574	0.00552739	8.2e-07	64979	0.000374105	24.3173
rs76630415	G	T	0.212036	-0.0373906	0.00670304	2.4e-08	64979	0.00047863	31.1149
rs2449166	T	C	0.471417	0.0252219	0.00546681	4e-06	64979	0.000327471	21.285
rs7074988	G	A	0.063705	-0.051278	0.0111147	4e-06	64979	0.000327455	21.284
rs118164003	T	C	0.009484	-0.140897	0.0280515	5.1e-07	64979	0.000388105	25.2277
rs1502443	G	C	0.630046	0.0258943	0.00563529	4.3e-06	64979	0.000324834	21.1136
rs16956822	A	G	0.02616	-0.0792943	0.017182	3.9e-06	64979	0.000327658	21.2972
rs8085166	G	A	0.676915	0.0278138	0.00581169	1.7e-06	64979	0.000352363	22.9035
rs148031795	T	C	0.015003	0.104439	0.0223794	3.1e-06	64979	0.00033505	21.7779
rs79975477	T	C	0.030964	0.0731991	0.0156345	2.8e-06	64979	0.000337228	21.9195
rs76802001	A	G	0.036193	-0.0677158	0.0147765	4.6e-06	64979	0.00032309	21.0002
rs79748722	T	C	0.027963	-0.0756746	0.0164864	4.4e-06	64979	0.000324142	21.0686

## Sheet: Table S9
Table S9. Genetic information of serum vitamin B6 levels
SNP	effect_allele	other_allele	eaf	beta	se	pval	samplesize	R2	F
rs188211816	A	G	0.029475	-0.0786243	0.0162809	1.4e-06	64979	0.00035878	23.3208
rs155599	C	T	0.705232	0.0342533	0.00598463	1e-08	64979	0.000503893	32.758
rs3772928	C	T	0.575413	-0.0292449	0.00553405	1.3e-07	64979	0.00042959	27.9255
rs141933624	A	G	0.021473	-0.0897347	0.0192811	3.3e-06	64979	0.000333226	21.6593
rs183178622	T	C	0.018261	-0.0989483	0.0206841	1.7e-06	64979	0.000352061	22.8839
rs77806858	C	T	0.070369	-0.0505124	0.0106104	1.9e-06	64979	0.000348665	22.6631
rs12198456	T	C	0.018652	0.0919531	0.0197234	3.1e-06	64979	0.000334388	21.7348
rs74640671	T	C	0.010958	-0.127176	0.02738	3.4e-06	64979	0.000331915	21.574
rs12412051	C	G	0.034366	0.0708635	0.0149768	2.2e-06	64979	0.000344417	22.3869
rs361294	C	A	0.691303	-0.0273612	0.00595181	4.3e-06	64979	0.000325131	21.1329
rs12226112	T	G	0.341372	0.0283412	0.00572659	7.5e-07	64979	0.000376797	24.4924
rs9560457	T	C	0.40416	0.0255037	0.00553964	4.1e-06	64979	0.000326083	21.1948
rs10138490	C	T	0.060543	-0.0534963	0.0114138	2.8e-06	64979	0.000337961	21.9671
rs34938615	G	A	0.011377	-0.122024	0.0264416	3.9e-06	64979	0.000327642	21.2962
rs7205927	C	A	0.411922	-0.0257861	0.00553457	3.2e-06	64979	0.000333953	21.7065
rs3745438	C	T	0.033702	-0.071266	0.0155965	4.9e-06	64979	0.000321217	20.8784
rs67450584	T	C	0.158007	0.036705	0.00745732	8.6e-07	64979	0.000372692	24.2254
rs7292147	C	G	0.438222	-0.0258379	0.00550612	2.7e-06	64979	0.000338768	22.0196

## Sheet: Table S10
Table S10. Genetic information of serum vitamin B12 levels
SNP	effect_allele	other_allele	eaf	beta	se	pval	samplesize	R2	F
rs10924919	T	C	0.394475	-0.0286276	0.0056423	3.9e-07	64979	0.000396016	25.7421
rs112961770	C	G	0.023005	-0.0888494	0.0184324	1.4e-06	64979	0.000357451	23.2344
rs67568068	C	T	0.212722	-0.0317378	0.00664671	1.8e-06	64979	0.000350764	22.7996
rs148901823	G	A	0.080711	-0.0486291	0.0100516	1.3e-06	64979	0.000360075	23.405
rs193228340	C	T	0.007133	0.156303	0.0340106	4.3e-06	64979	0.000324932	21.1199
rs12776611	A	G	0.022116	-0.0878135	0.0188958	3.4e-06	64979	0.000332257	21.5963
rs1419875	G	T	0.200804	-0.0315231	0.00683151	3.9e-06	64979	0.000327574	21.2917
rs61994378	C	T	0.027799	0.0934555	0.0197741	2.3e-06	64979	0.000343632	22.3359
rs6088761	G	A	0.390333	0.0292724	0.00627081	3e-06	64979	0.000335236	21.7899
rs388561	C	T	0.880654	0.040271	0.00854945	2.5e-06	64979	0.00034134	22.1868

[truncated: 7 more sheets: Table S11, Table S12, Table S13, Table S14, Table S15, Table S16, Table S17]
